# Supplementary material for: Effect of Application Amounts on In Vitro Dermal Absorption Test Using Caffeine and Testosterone
Source: Pharmaceutics. 2021 Apr 30;13(5):641. doi: 10.3390/pharmaceutics13050641 (PMC8147129; doi:10.3390/pharmaceutics13050641)
Supplement: Supplementary file 1 [file pharmaceutics-13-00641-s001.zip]

Archive with 1 entries (1 files):
- pharmaceutics-1175502-SI.pdf
